# Supplementary material for: A Comparative Study between Screen-Printed and Solid-Contact Electrodes for the Stability-Indicating Determination of Bromazepam
Source: Molecules. 2022 Nov 6;27(21):7616. doi: 10.3390/molecules27217616 (PMC9659083; doi:10.3390/molecules27217616)
Supplement: Supplementary file 1 [file molecules-27-07616-s001.zip]

Archive with 1 entries (1 files):
- molecules-1943876-supplementary.pdf
